# Supplementary material for: Differential protein expression of DARPP-32 versus Calcineurin in the prefrontal cortex and nucleus accumbens in schizophrenia and bipolar disorder
Source: Sci Rep. 2019 Oct 16;9:14877. doi: 10.1038/s41598-019-51456-7 (PMC6796065; doi:10.1038/s41598-019-51456-7)
Supplement: Supplementary file 2 — Supplementary Table S1 [file 41598_2019_51456_MOESM2_ESM.xlsx]

## Sheet: Sheet1
Name	Chr	Pos (GRCh37)	Gene	missing	missing Rate	SNP		exm → rs	Pos (GRCh38.p7)
rs17115439	11	113264272	ANKK1	0	0	[T/C]		rs17115439	113393550
rs4938013	11	113264470	ANKK1	0	0	[T/G]		rs4938013	113393748
exm956299	11	113266821	ANKK1	0	0	[A/G]		rs7118900	113396099
exm1694992	11	113266930	ANKK1	0	0	[A/G]		rs146498786	113396208
exm956314	11	113268059	ANKK1	0	0	[T/C]		rs11604671	113397337
rs4938016	11	113270015	ANKK1	0	0	[C/G]		rs4938016	113399293
exm956341	11	113270160	ANKK1	0	0	[A/G]		rs2734849	113399438
exm956347	11	113270369	ANKK1	0	0	[A/G]		rs147474296	113399647
exm956373	11	113270828	ANKK1	0	0	[A/G]		rs1800497	113400106
exm956405	11	113283484	DRD2	0	0	[G/C]		rs1801028	113412762
exm-rs12363125	11	113285916	DRD2	0	0	[T/C]		rs12363125	113415194
rs2002453	11	113289298	DRD2	0	0	[A/G]		rs2002453	113418576
rs2734833	11	113292920	DRD2	1	0.0181818	[T/C]		rs2734833	113422198
rs1079597	11	113296286	DRD2	0	0	[T/C]		rs1079597	113425564
exm-rs1079596	11	113296619	DRD2	0	0	[A/G]		rs1079596	113425897
rs4620755	11	113309619	DRD2	0	0	[T/C]		rs4620755	113438897
rs4245148	11	113320419	DRD2	0	0	[A/G]		rs4245148	113449697
rs907094	17	37790371	PPP1R1B (=DARPP32)	0	0	[A/G]		rs907094	39634118
rs2851060	4	101953322	PPP3CA	0	0	[T/C]		rs2851060	101032165
rs2037773	4	101958617	PPP3CA	0	0	[A/G]		rs2037773	101037460
rs2178006	4	101970512	PPP3CA	0	0	[T/C]		rs2178006	101049355
rs1358312	4	101971451	PPP3CA	0	0	[A/G]		rs1358312	101050294
rs6851231	4	101983607	PPP3CA	0	0	[T/G]		rs6851231	101062450
rs3804357	4	102002123	PPP3CA	4	0.0727273	[A/C]		rs3804357	101080966
rs17030746	4	102016486	PPP3CA	0	0	[A/C]		rs17030746	101095329
rs17030753	4	102021290	PPP3CA	0	0	[A/C]		rs17030753	101100133
rs2659546	4	102037719	PPP3CA	0	0	[T/C]		rs2659546	101116562
rs6820738	4	102041236	PPP3CA	1	0.0181818	[A/C]		rs6820738	101120079
rs17030795	4	102048076	PPP3CA	0	0	[T/C]		rs17030795	101126919
rs1405688	4	102074134	PPP3CA	0	0	[T/C]		rs1405688	101152977
rs1527351	4	102084331	PPP3CA	0	0	[A/G]		rs1527351	101163174
rs2659501	4	102093807	PPP3CA	0	0	[A/G]		rs2659501	101172650
rs2850979	4	102094764	PPP3CA	0	0	[T/C]		rs2850979	101173607
rs2659504	4	102095497	PPP3CA	0	0	[A/G]		rs2659504	101174340
rs1395475	4	102115186	PPP3CA	0	0	[A/G]		rs1395475	101194029
rs13112866	4	102120454	PPP3CA	0	0	[T/C]		rs13112866	101199297
rs3804406	4	102166581	PPP3CA	0	0	[A/G]		rs3804406	101245424
rs3804408	4	102167216	PPP3CA	0	0	[T/C]		rs3804408	101246059
rs2850373	4	102168234	PPP3CA	0	0	[T/C]		rs2850373	101247077
rs2583405	4	102172981	PPP3CA	0	0	[A/G]		rs2583405	101251824
rs2850969	4	102183594	PPP3CA	0	0	[A/G]		rs2850969	101262437
exm2265859	4	102199215	PPP3CA	0	0	[T/C]		rs13116679	101278058
exm-rs1441433	4	102209360	PPP3CA	0	0	[T/G]		rs1441433	101288203
rs2850369	4	102232985	PPP3CA	0	0	[A/G]		rs2850369	101311828
exm2259632	10	75197051	PPP3CB	0	0	[T/C]		rs12644	73437293
rs7821470	8	22305501	PPP3CC	0	0	[A/G]		rs7821470	22447988
rs7827093	8	22334610	PPP3CC	0	0	[T/C]		rs7827093	22477097
rs7010861	8	22343075	PPP3CC	0	0	[A/G]		rs7010861	22485562
rs2461493	8	22353569	PPP3CC	0	0	[T/C]		rs2461493	22496056
rs896379	8	22374200	PPP3CC	1	0.0181818	[A/G]		rs896379	22516687
rs2100291	8	22374551	PPP3CC	0	0	[T/C]		rs2100291	22517038
rs1116085	8	22394920	PPP3CC	0	0	[A/G]		rs1116085	22537407
rs1116084	8	22395309	PPP3CC	0	0	[A/G]		rs1116084	22537796
rs6736178	2	68433831	PPP3R1	0	0	[A/G]		rs6736178	68206699
rs2029091	2	68477948	PPP3R1	0	0	[T/C]		rs2029091	68250816

## Sheet: Sheet2
SNP (rs)	Chr	Pos (GRCh38.p7)	Gene	missing	missing Rate (%)	Alleles
rs17115439	11	113393550	ANKK1	0	0	[T/C]
rs4938013	11	113393748	ANKK1	0	0	[T/G]
rs7118900	11	113396099	ANKK1	0	0	[A/G]
rs146498786	11	113396208	ANKK1	0	0	[A/G]
rs11604671	11	113397337	ANKK1	0	0	[T/C]
rs4938016	11	113399293	ANKK1	0	0	[C/G]
rs2734849	11	113399438	ANKK1	0	0	[A/G]
rs147474296	11	113399647	ANKK1	0	0	[A/G]
rs1800497	11	113400106	ANKK1	0	0	[A/G]
rs1801028	11	113412762	DRD2	0	0	[G/C]
rs12363125	11	113415194	DRD2	0	0	[T/C]
rs2002453	11	113418576	DRD2	0	0	[A/G]
rs2734833	11	113422198	DRD2	1	0.0121951	[T/C]
rs1079597	11	113425564	DRD2	0	0	[T/C]
rs1079596	11	113425897	DRD2	0	0	[A/G]
rs4620755	11	113438897	DRD2	0	0	[T/C]
rs4245148	11	113449697	DRD2	0	0	[A/G]
rs907094	17	39634118	PPP1R1B	0	0	[A/G]
rs2851060	4	101032165	PPP3CA	0	0	[T/C]
rs2037773	4	101037460	PPP3CA	0	0	[A/G]
rs2178006	4	101049355	PPP3CA	0	0	[T/C]
rs1358312	4	101050294	PPP3CA	0	0	[A/G]
rs6851231	4	101062450	PPP3CA	0	0	[T/G]
rs3804357	4	101080966	PPP3CA	4	0.0487805	[A/C]
rs17030746	4	101095329	PPP3CA	0	0	[A/C]
rs17030753	4	101100133	PPP3CA	0	0	[A/C]
rs2659546	4	101116562	PPP3CA	0	0	[T/C]
rs6820738	4	101120079	PPP3CA	1	0.0121951	[A/C]
rs17030795	4	101126919	PPP3CA	0	0	[T/C]
rs1405688	4	101152977	PPP3CA	0	0	[T/C]
rs1527351	4	101163174	PPP3CA	0	0	[A/G]
rs2659501	4	101172650	PPP3CA	0	0	[A/G]
rs2850979	4	101173607	PPP3CA	0	0	[T/C]
rs2659504	4	101174340	PPP3CA	0	0	[A/G]
rs1395475	4	101194029	PPP3CA	0	0	[A/G]
rs13112866	4	101199297	PPP3CA	0	0	[T/C]
rs3804406	4	101245424	PPP3CA	0	0	[A/G]
rs3804408	4	101246059	PPP3CA	0	0	[T/C]
rs2850373	4	101247077	PPP3CA	0	0	[T/C]
rs2583405	4	101251824	PPP3CA	0	0	[A/G]
rs2850969	4	101262437	PPP3CA	0	0	[A/G]
rs13116679	4	101278058	PPP3CA	0	0	[T/C]
rs1441433	4	101288203	PPP3CA	0	0	[T/G]
rs2850369	4	101311828	PPP3CA	0	0	[A/G]
rs12644	10	73437293	PPP3CB	0	0	[T/C]
rs7821470	8	22447988	PPP3CC	0	0	[A/G]
rs7827093	8	22477097	PPP3CC	0	0	[T/C]
rs7010861	8	22485562	PPP3CC	0	0	[A/G]
rs2461493	8	22496056	PPP3CC	0	0	[T/C]
rs896379	8	22516687	PPP3CC	1	0.0121951	[A/G]
rs2100291	8	22517038	PPP3CC	0	0	[T/C]
rs1116085	8	22537407	PPP3CC	0	0	[A/G]
rs1116084	8	22537796	PPP3CC	0	0	[A/G]
rs6736178	2	68206699	PPP3R1	0	0	[A/G]
rs2029091	2	68250816	PPP3R1	0	0	[T/C]
